# Supplementary material for: Diarrhea Is a Hallmark of Inflammation in Pediatric COVID-19
Source: Viruses. 2022 Dec 6;14(12):2723. doi: 10.3390/v14122723 (PMC9783993; doi:10.3390/v14122723)
Supplement: Supplementary file 1 [file viruses-14-02723-s001.zip]

Archive with 1 entries (1 files):
- viruses-1996476-supplementary.pdf
